# Supplementary material for: Population-based monitoring of HIV drug resistance early warning indicators in Uganda: A nationally representative survey following revised WHO recommendations
Source: PLoS One. 2020 Apr 14;15(4):e0230451. doi: 10.1371/journal.pone.0230451 (PMC7156051; doi:10.1371/journal.pone.0230451)
Supplement: S1 Data — (XLSX) [file pone.0230451.s001.xlsx]

## Sheet: Sheet1
FACILITY	REGION	TYPE	FACILITY_LEVEL	OWNERSHIP	OWNERSHIP_2
BAMUNAKIKA HCIII	Central	H/C III	Health Centre	MoH/Govt	Govt
BBAALE HC IV	Central	H/C IV	Health Centre	MoH/Govt	Govt
BIGASA HC III	Central	H/C III	Health Centre	MoH/Govt	Govt
BISHOP CAESER ASILI HC IV	Central	H/C IV	Health Centre	PNFP	PNFP
BUBEKE HC III	Central	H/C III	Health Centre	MoH/Govt	Govt
BUFUMIRA HC III	Central	H/C III	Health Centre	MoH/Govt	Govt
BUKAKATA HC III	Central	H/C III	Health Centre	MoH/Govt	Govt
BUKASA HC IV	Central	H/C IV	Health Centre	MoH/Govt	Govt
BUKOMERO HC IV	Central	H/C IV	Health Centre	MoH/Govt	Govt
BUKOTO HC III	Central	H/C III	Health Centre	MoH/Govt	Govt
BUKULULA HC IV	Central	H/C IV	Health Centre	MoH/Govt	Govt
BUKUYA HC III	Central	H/C III	Health Centre	MoH/Govt	Govt
BULO HC III	Central	H/C III	Health Centre	MoH/Govt	Govt
BUNJAKO HC III	Central	H/C III	Health Centre	MoH/Govt	Govt
BUSABAGA HCIII	Central	H/C III	Health Centre	MoH/Govt	Govt
BUSAMUZI HC III	Central	H/C III	Health Centre	MoH/Govt	Govt
BUSANA HC III	Central	H/C III	Health Centre	MoH/Govt	Govt
BUTEMBA HC III	Central	H/C III	Health Centre	MoH/Govt	Govt
BUTENGA HC IV	Central	H/C IV	Health Centre	MoH/Govt	Govt
BUTOOLO HC III	Central	H/C III	Health Centre	MoH/Govt	Govt
BUVUMA HC IV	Central	H/C IV	Health Centre	MoH/Govt	Govt
BUWAMA HC III	Central	H/C III	Health Centre	MoH/Govt	Govt
BUWAMBO HC IV	Central	H/C IV	Health Centre	MoH/Govt	Govt
BUWOOYA HC II	Central	H/C II	Health Centre	MoH/Govt	Govt
BUYAMBA HC III	Central	H/C III	Health Centre	MoH/Govt	Govt
BWENDERO HC III	Central	H/C III	Health Centre	MoH/Govt	Govt
BWEYOGERERE HOSPITAL	Central	Hospital	Hospital	PFP	PFP
COMMUNITY HEALTH PLAN UGANDA HC III	Central	Private Clinic	Private Clinic	PNFP	PNFP
GALIRAYA HC III	Central	H/C III	Health Centre	MoH/Govt	Govt
GGOLO HCIII	Central	H/C III	Health Centre	MoH/Govt	Govt
GOOD SAMARITAN HC III	Central	H/C III	Health Centre	MoH/Govt	Govt
GWATIRO HOSPITAL	Central	Hospital	Hospital	PNFP	PNFP
HEALTH INITIATIVES ASSOCIATION BUIKWE	Central	Private Clinic	Private Clinic	PFP	PFP
KABAMBA BARRACKS HC III	Central	H/C III	Health Centre	MoH/Govt	Govt
KABANGA HCIII	Central	H/C III	Health Centre	MoH/Govt	Govt
KABIRA HC III	Central	H/C III	Health Centre	MoH/Govt	Govt
KABUBBU HC III	Central	H/C III	Health Centre	NGO	PNFP
KABUWOKO HC III	Central	H/C III	Health Centre	MoH/Govt	Govt
KACHEERA HC III	Central	H/C III	Health Centre	MoH/Govt	Govt
KAJJANSI HC III	Central	H/C III	Health Centre	MoH/Govt	Govt
KAKIRI HC III	Central	H/C III	Health Centre	MoH/Govt	Govt
KAKOOGE HC III	Central	H/C III	Health Centre	MoH/Govt	Govt
KAKUUTO HC IV	Central	H/C IV	Health Centre	MoH/Govt	Govt
KALAGALA HCIV	Central	H/C IV	Health Centre	MoH/Govt	Govt
KALANGALA HC IV	Central	H/C IV	Health Centre	MoH/Govt	Govt
KALONGA HC III	Central	H/C III	Health Centre	MoH/Govt	Govt
KALUNGI HC III	Central	H/C III	Health Centre	MoH/Govt	Govt
KALUNGU HC III	Central	H/C III	Health Centre	MoH/Govt	Govt
KANGULUMIRA HC IV	Central	H/C IV	Health Centre	MoH/Govt	Govt
KANONI HC III	Central	H/C III	Health Centre	MoH/Govt	Govt
KASAALA HC IV ST MARY'S	Central	HCIV	Health Centre	PNFP	PNFP
KASAALI HC III	Central	H/C III	Health Centre	MoH/Govt	Govt
KASAGAMA HC III	Central	H/C III	Health Centre	MoH/Govt	Govt
KASAMBYA HC III	Central	H/C III	Health Centre	MoH/Govt	Govt
KASANGATI HC IV	Central	H/C IV	Health Centre	MoH/Govt	Govt
KASANJE HC III	Central	H/C III	Health Centre	MoH/Govt	Govt
KASASA HC III	Central	H/C III	Health Centre	MoH/Govt	Govt
KASAWO HCIII	Central	H/C III	Health Centre	MoH/Govt	Govt
KASENSERO HC II	Central	H/C II	Health Centre	MoH/Govt	Govt
KASSANDA HC IV	Central	H/C IV	Health Centre	MoH/Govt	Govt
KATIKAMU HC III	Central	H/C III	Health Centre	MoH/Govt	Govt
KATIMBA HC III	Central	H/C III	Health Centre	MoH/Govt	Govt
KATOVU HC III	Central	H/C III	Health Centre	MoH/Govt	Govt
KATWE (GVT) HC III	Central	H/C III	Health Centre	MoH/Govt	Govt
KAWANDA HC III	Central	H/C III	Health Centre	MoH/Govt	Govt
KAWOLO HOSPITAL	Central	Hospital	Hospital	MoH/Govt	Govt
KISOJJO HC III	Central	H/C III	Health Centre	MoH/Govt	Govt
KISUBI HOSPITAL	Central	Hospital	Hospital	PNFP	PNFP
KITOVU MOBILE SPECIALIZED CLINIC	Central	Private Clinic	Specialized ART Clinic	PNFP	PNFP
KIWOKO HOSPITAL	Central	Hospital	Hospital	MoH/Govt	Govt
LYANTONDE HOSPITAL	Central	Hospital	Hospital	MoH/Govt	Govt
MITYANA HOSPITAL	Central	Hospital	Hospital	MoH/Govt	Govt
MUBENDE RRH	Central	Regional Referral Hospital	Hospital	MoH/Govt	Govt
NAMUGONGO FUND FOR SPECIAL CHILDREN CLINIC	Central	Private Clinic	Private Clinic	PFP	PFP
NKOZI HOSPITAL	Central	Hospital	Hospital	PNFP	PNFP
RAKAI HEALTH SCIENCES PROGRAM CLINIC	Central	Private Clinic	Specialized ART Clinic	PNFP	PNFP
SINGO KAKOOLA MILITARY HC III	Central	H/C III	Health Centre	MoH/Govt	Govt
ST. CHARLES LWANGA HOSPITAL	Central	Hospital	Hospital	MoH/Govt	Govt
ST. FRANCIS NYENGA HOSPITAL	Central	Hospital	Hospital	MoH/Govt	Govt
TASO ENTEBBE SPECIALIZED CLINIC	Central	Special ART Clinic	Specialized ART Clinic	PNFP	PNFP
ABARILELA HC III	Eastern	H/C III	Health Centre	MoH/Govt	Govt
ABIM HOSPITAL	Eastern	Hospital	Hospital	MoH/Govt	Govt
ACOWA HC III	Eastern	H/C III	Health Centre	MoH/Govt	Govt
ALWA HC III	Eastern	H/C III	Health Centre	MoH/Govt	Govt
APAPAI HC IV	Eastern	H/C IV	Health Centre	MoH/Govt	Govt
ASAMUK HC III	Eastern	H/C III	Health Centre	MoH/Govt	Govt
ATIRIR HC IV	Eastern	H/C IV	Health Centre	MoH/Govt	Govt
BALAWOLI HC III	Eastern	H/C III	Health Centre	MoH/Govt	Govt
BANDA HC III	Eastern	H/C III	Health Centre	MoH/Govt	Govt
BUDADIRI HC IV	Eastern	H/C IV	Health Centre	MoH/Govt	Govt
BUDAKA HC IV	Eastern	H/C IV	Health Centre	MoH/Govt	Govt
BUFUMBO HC IV	Eastern	H/C IV	Health Centre	MoH/Govt	Govt
BUGAYA HC III	Eastern	H/C III	Health Centre	MoH/Govt	Govt
BUKONTE NGO HC III	Eastern	H/C III	Health Centre	PNFP	PNFP
BUKWO HC IV	Eastern	H/C IV	Health Centre	MoH/Govt	Govt
BULAMAGI HC III	Eastern	H/C III	Health Centre	MoH/Govt	Govt
BULESA HC III	Eastern	H/C III	Health Centre	MoH/Govt	Govt
BULUBA HOSPITAL	Eastern	Hospital	Hospital	PNFP	PNFP
BULUGUYI HC III	Eastern	H/C III	Health Centre	MoH/Govt	Govt
BUMWAMBU HC III	Eastern	H/C III	Health Centre	MoH/Govt	Govt
BUSEDDE HC III	Eastern	H/C III	Health Centre	MoH/Govt	Govt
BUSIRO HC III	Eastern	H/C III	Health Centre	PNFP	PNFP
BUSOLWE HOSPITAL	Eastern	Hospital	Hospital	MoH/Govt	Govt
BUTAGAYA HC III	Eastern	H/C III	Health Centre	MoH/Govt	Govt
BUTANSI HC III	Eastern	H/C III	Health Centre	MoH/Govt	Govt
DABANI HOSPITAL	Eastern	Hospital	Hospital	PNFP	PNFP
GADUMIRE HC III	Eastern	H/C III	Health Centre	MoH/Govt	Govt
IGANGA MUNICIPAL COUNCIL HC III	Eastern	H/C III	Health Centre	MoH/Govt	Govt
IKI-IKI HC III	Eastern	H/C III	Health Centre	MoH/Govt	Govt
IRUNDU HC III	Eastern	H/C III	Health Centre	MoH/Govt	Govt
KABARWA HC III	Eastern	H/C III	Health Centre	MoH/Govt	Govt
KADAMA HC III	Eastern	H/C III	Health Centre	MoH/Govt	Govt
KADUNGULU HC III	Eastern	H/C III	Health Centre	MoH/Govt	Govt
KAKAIRE HC III	Eastern	H/C III	Health Centre	MoH/Govt	Govt
KAKIRA HC III	Eastern	H/C III	Health Centre	MoH/Govt	Govt
KALIRO HC III	Eastern	H/C III	Health Centre	MoH/Govt	Govt
KAMUGE HC III	Eastern	H/C III	Health Centre	MoH/Govt	Govt
KAMULI HOSPITAL	Eastern	Hospital	Hospital	MoH/Govt	Govt
KAMULI MISSION HOSPITAL	Eastern	Hospital	Hospital	PNFP	PNFP
KAPCHORWA HOSPITAL	Eastern	Hospital	Hospital	MoH/Govt	Govt
KAPRORON HC IV	Eastern	H/C IV	Health Centre	MoH/Govt	Govt
KIDERA HC IV	Eastern	H/C IV	Health Centre	MoH/Govt	Govt
KIGANDALO HC IV	Eastern	H/C IV	Health Centre	MoH/Govt	Govt
KITYERERA HC IV	Eastern	H/C IV	Health Centre	MoH/Govt	Govt
KIYUNGA HC IV	Eastern	H/C IV	Health Centre	MoH/Govt	Govt
KOTIDO HC IV	Eastern	H/C IV	Health Centre	MoH/Govt	Govt
LUMINO FOC REV HC III	Eastern	H/C III	Health Centre	MoH/Govt	Govt
LUNYO HC III	Eastern	H/C III	Health Centre	MoH/Govt	Govt
MAYUGE GVT HC III	Eastern	H/C III	Health Centre	MoH/Govt	Govt
MPUMUDDE HC IV	Eastern	H/C IV	Health Centre	MoH/Govt	Govt
MUKUJU HC IV	Eastern	H/C IV	Health Centre	MoH/Govt	Govt
MUTUMBA HC III	Eastern	H/C III	Health Centre	MoH/Govt	Govt
NAKALOKE HC III	Eastern	H/C III	Health Centre	MoH/Govt	Govt
NAMASAGALI HC III	Eastern	H/C III	Health Centre	MoH/Govt	Govt
NAMWENDWA HC IV	Eastern	H/C IV	Health Centre	MoH/Govt	Govt
NANKANDULO HC IV	Eastern	H/C IV	Health Centre	MoH/Govt	Govt
NAWAIKOKE HC III	Eastern	H/C III	Health Centre	MoH/Govt	Govt
NAWANDALA HC III	Eastern	H/C III	Health Centre	MoH/Govt	Govt
NAWANYAGO HC III	Eastern	H/C III	Health Centre	MoH/Govt	Govt
OBALANGA HC III	Eastern	H/C III	Health Centre	MoH/Govt	Govt
OCHERO HC III	Eastern	H/C III	Health Centre	MoH/Govt	Govt
ORWAMUGE HC III	Eastern	H/C III	Health Centre	MoH/Govt	Govt
PALLISA HOSPITAL	Eastern	Hospital	Hospital	MoH/Govt	Govt
PINGIRE HC III	Eastern	H/C III	Health Centre	MoH/Govt	Govt
SIPI HC III	Eastern	H/C III	Health Centre	MoH/Govt	Govt
SIRONKO HC III	Eastern	H/C III	Health Centre	MoH/Govt	Govt
SOROTI RRH	Eastern	Regional Referral Hospital	Hospital	MoH/Govt	Govt
ST. ANTHONY'S TORORO HOSPITAL	Eastern	Hospital	Hospital	PNFP	PNFP
TASO SOROTI SPECIALIZED CLINIC	Eastern	Special ART Clinic	Specialized ART Clinic	NGO	PNFP
TORORO HOSPITAL	Eastern	Hospital	Hospital	MoH/Govt	Govt
UGANDA CARES SPECIALIZED CLINIC	Eastern	Private Clinic	Specialized ART Clinic	PNFP	PNFP
WABULUNGU HC III	Eastern	H/C III	Health Centre	MoH/Govt	Govt
WALUKUBA HC IV	Eastern	H/C IV	Health Centre	MoH/Govt	Govt
AIC KAMPALA MAIN BRANCH HC IV	Kampala	Special ART Clinic	Specialized ART Clinic	NGO	PNFP
CASE HOSPITAL	Kampala	Hospital	Hospital	PFP	PFP
FAMILY HOPE CENTER KAMPALA SPECIALIZED ART CLINIC	Kampala	Private Clinic	Specialized ART Clinic	PFP	PFP
INTERNATIONAL MEDICAL GROUP CLINIC	Kampala	Hospital	Hospital	PFP	PFP
KADIC HC II	Kampala	Private Clinic	Private Clinic	PFP	PFP
KAMPALA FAMILY CLINIC HC II	Kampala	Private Clinic	Private Clinic	PFP	PFP
KAWEMPE HOME CARE INITIATIVE SPECIALIZED ART CLINIC	Kampala	Special ART Clinic	Specialized ART Clinic	PNFP	PNFP
KISWA HC III	Kampala	H/C III	Health Centre	MoH/Govt	Govt
KITEBI HC III	Kampala	H/C III	Health Centre	MoH/Govt	Govt
KOMAMBOGA HC III	Kampala	H/C III	Health Centre	MoH/Govt	Govt
LUBAGA HOSPITAL	Kampala	Hospital	Hospital	PNFP	PNFP
MENGO HOSPITAL	Kampala	Hospital	Hospital	PNFP	PNFP
MIREMBE MEDICAL CENTRE- NAJJA HC II	Kampala	H/C II	Health Centre	PFP	PFP
MULAGO NATIONAL HOSPITAL- MARPI STI PROJECT CLINIC	Kampala	National Referral Hospital	Hospital	MoH/Govt	Govt
MULAGO -PIDC COE WARD 15 SPECIALIZED ART CLINIC	Kampala	Special ART Clinic	Specialized ART Clinic	PNFP	PNFP
NAMUNGOONA HOLY CROSS ORTHODOX HOSPITAL	Kampala	Hospital	Hospital	PNFP	PNFP
REACH OUT - BANDA CLINIC	Kampala	Private Clinic	Specialized ART Clinic	PNFP	PNFP
REACH OUT - MBUYA CLINIC HC II	Kampala	Private Clinic	Specialized ART Clinic	PNFP	PNFP
ST. STEPHENS HOSPITAL MPERERWE	Kampala	Hospital	Hospital	PNFP	PNFP
ABOKE HC IV	Northern	H/C IV	Health Centre	MoH/Govt	Govt
ACHOLI-BUR HC III	Northern	H/C III	Health Centre	MoH/Govt	Govt
ADUMI HC IV	Northern	H/C IV	Health Centre	MoH/Govt	Govt
AKOKORO HC III	Northern	H/C III	Health Centre	MoH/Govt	Govt
ALEBTONG HC IV	Northern	H/C IV	Health Centre	MoH/Govt	Govt
ALIWANG HC III	Northern	H/C III	Health Centre	MoH/Govt	Govt
AMOLATAR HC IV	Northern	H/C IV	Health Centre	MoH/Govt	Govt
ANGAL ST. LUKE HOSPITAL	Northern	Hospital	Hospital	PNFP	PNFP
ANYEKE HC IV	Northern	H/C IV	Health Centre	MoH/Govt	Govt
APWORI HC III	Northern	H/C III	Health Centre	MoH/Govt	Govt
ATIAK HC IV	Northern	H/C IV	Health Centre	MoH/Govt	Govt
AWACH HC IV	Northern	H/C IV	Health Centre	MoH/Govt	Govt
BAR-DEGE HC III	Northern	H/C III	Health Centre	MoH/Govt	Govt
BATTA HC III	Northern	H/C III	Health Centre	MoH/Govt	Govt
DOKOLO HC IV	Northern	H/C IV	Health Centre	MoH/Govt	Govt
GULU MILITARY HOSPITAL	Northern	Hospital	Hospital	MoH/Govt	Govt
GULU PRISON HC III	Northern	H/C III	Health Centre	MoH/Govt	Govt
GULU RRH	Northern	Regional Referral Hospital	Hospital	MoH/Govt	Govt
ICEME NGO HC III	Northern	H/C III	Health Centre	PNFP	PNFP
INOMO HC III	Northern	H/C III	Health Centre	MoH/Govt	Govt
KOCH GOMA HC III	Northern	H/C III	Health Centre	MoH/Govt	Govt
KWERA HC III	Northern	H/C III	Health Centre	MoH/Govt	Govt
MARACHA HOSPITAL	Northern	Hospital	Hospital	PNFP	PNFP
METU HC III	Northern	H/C III	Health Centre	MoH/Govt	Govt
MUCWINI HC III	Northern	H/C III	Health Centre	MoH/Govt	Govt
NEBBI HOSPITAL	Northern	Hospital	Hospital	MoH/Govt	Govt
NGAI HC III	Northern	H/C III	Health Centre	MoH/Govt	Govt
OBER HC III	Northern	H/C III	Health Centre	MoH/Govt	Govt
ODEK HC III	Northern	H/C III	Health Centre	MoH/Govt	Govt
OKOLLO REFUGEE HC III	Northern	H/C III	Health Centre	MoH/Govt	Govt
OMUGO HC IV	Northern	H/C IV	Health Centre	MoH/Govt	Govt
ORUM HC IV	Northern	H/C IV	Health Centre	MoH/Govt	Govt
OTWAL HC III	Northern	H/C III	Health Centre	MoH/Govt	Govt
PADIBE HC IV	Northern	H/C IV	Health Centre	MoH/Govt	Govt
PAG MISSION HC IV	Northern	H/C IV	Health Centre	PNFP	PNFP
PAIDHA HC III	Northern	H/C III	Health Centre	MoH/Govt	Govt
PAKWACH HC IV	Northern	H/C IV	Health Centre	MoH/Govt	Govt
PALABEK OGILI HC III	Northern	H/C III	Health Centre	MoH/Govt	Govt
PALABEK-KAL HC III	Northern	H/C III	Health Centre	MoH/Govt	Govt
PANYIGORO HC III	Northern	H/C III	Health Centre	MoH/Govt	Govt
PANYIMUR HC III	Northern	H/C III	Health Centre	MoH/Govt	Govt
RIVER OLI HC IV	Northern	H/C IV	Health Centre	MoH/Govt	Govt
ST JOSEPH KITGUM HOSPITAL	Northern	Hospital	Hospital	MoH/Govt	Govt
ST MARY'S LACOR HOSPITAL	Northern	Hospital	Hospital	PNFP	PNFP
TASO GULU	Northern	Private Clinic	Specialized ART Clinic	PNFP	PNFP
WARR HC III	Northern	H/C III	Health Centre	MoH/Govt	Govt
YUMBE HC III	Northern	H/C III	Health Centre	MoH/Govt	Govt
AIC KABALE MAIN BRANCH CLINIC	Western	Special ART Clinic	Specialized ART Clinic	NGO	PNFP
AZUR HC III	Western	H/C III	Health Centre	MoH/Govt	Govt
BIGODI HC III	Western	H/C III	Health Centre	MoH/Govt	Govt
BIHARWE NYABUHAMA HC III	Western	H/C III	Health Centre	MoH/Govt	Govt
BIISO HC III	Western	H/C III	Health Centre	MoH/Govt	Govt
BISHOP MASEREKA CHRISTIAN FOUNDATION HC IV	Western	H/C IV	Health Centre	PNFP	PNFP
BUBAARE HC III	Western	H/C III	Health Centre	MoH/Govt	Govt
BUBUKWANGA HC III	Western	H/C III	Health Centre	MoH/Govt	Govt
BUFUNJO HC III	Western	H/C III	Health Centre	MoH/Govt	Govt
BUGAMBA HC IV	Western	H/C IV	Health Centre	MoH/Govt	Govt
BUGANGARI HC IV	Western	H/C IV	Health Centre	MoH/Govt	Govt
BUKINDA HC III	Western	H/C III	Health Centre	MoH/Govt	Govt
BUKUKU HC IV	Western	H/C IV	Health Centre	MoH/Govt	Govt
BUSANZA HC IV	Western	H/C IV	Health Centre	MoH/Govt	Govt
BUSERUKA HC III	Western	H/C III	Health Centre	MoH/Govt	Govt
BUSHENYI MED CENTRE HC III	Western	H/C III	Health Centre	MoH/Govt	Govt
BUTUNDUZI HC III	Western	H/C III	Health Centre	MoH/Govt	Govt
BWIJANGA HC IV	Western	H/C IV	Health Centre	MoH/Govt	Govt
BWIZI HC III	Western	H/C III	Health Centre	MoH/Govt	Govt
FORT PORTAL RRH	Western	Regional Referral Hospital	Hospital	MoH/Govt	Govt
HAPUUYO HC III	Western	H/C III	Health Centre	MoH/Govt	Govt
IBANDA HOSPITAL	Western	Hospital	Hospital	MoH/Govt	Govt
JURU NGO HC II	Western	H/C II	Health Centre	MoH/Govt	Govt
KABAALE HC III	Western	H/C III	Health Centre	MoH/Govt	Govt
KABALE RRH	Western	Regional Referral Hospital	Hospital	MoH/Govt	Govt
KABWOHE CLINICAL RESEARCH CENTER HC II	Western	Private Clinic	Private Clinic	PFP	PFP
KAGOTE HC III	Western	H/C III	Health Centre	MoH/Govt	Govt
KAMBUGA HOSPITAL	Western	Hospital	Hospital	PNFP	PNFP
KANONI HC III GOVT	Western	H/C III	Health Centre	MoH/Govt	Govt
KANUNGU HC IV	Western	H/C IV	Health Centre	MoH/Govt	Govt
KANYANTOROGO HC III	Western	H/C III	Health Centre	MoH/Govt	Govt
KARUGUTU HC IV	Western	H/C IV	Health Centre	MoH/Govt	Govt
KARUSANDARA HC III	Western	H/C III	Health Centre	MoH/Govt	Govt
KASESE MUNICIPAL COUNCIL HC III	Western	H/C III	Health Centre	MoH/Govt	Govt
KASHONGI HC III	Western	H/C III	Health Centre	MoH/Govt	Govt
KASULE HC III	Western	H/C III	Health Centre	MoH/Govt	Govt
KASUNGANYANJA HC III	Western	H/C III	Health Centre	MoH/Govt	Govt
KIBIITO HC IV	Western	H/C IV	Health Centre	MoH/Govt	Govt
KIGOROBYA HC IV	Western	H/C IV	Health Centre	MoH/Govt	Govt
KIGUMBA HC III	Western	H/C III	Health Centre	MoH/Govt	Govt
KIHIIHI HC IV	Western	H/C IV	Health Centre	MoH/Govt	Govt
KIJURA HC III	Western	H/C III	Health Centre	MoH/Govt	Govt
KIKO HC II	Western	H/C III	Health Centre	PNFP	PNFP
KIKYENKYE HC III	Western	H/C III	Health Centre	MoH/Govt	Govt
KIRUHURA HC IV	Western	H/C IV	Health Centre	MoH/Govt	Govt
KIRYANDONGO HOSPITAL	Western	Hospital	Hospital	MoH/Govt	Govt
KISIIZI GVT HC III	Western	H/C III	Health Centre	MoH/Govt	Govt
KISOMORO HC III	Western	H/C III	Health Centre	MoH/Govt	Govt
KIU TEACHING HOSPITAL	Western	Hospital	Hospital	PFP	PFP
KYANGWALI HC IV	Western	H/C IV	Health Centre	MoH/Govt	Govt
KYEHORO HC II	Western	H/C III	Health Centre	MoH/Govt	Govt
KYEIZOOBA HC III	Western	H/C III	Health Centre	MoH/Govt	Govt
KYENJOJO HOSPITAL	Western	Hospital	Hospital	MoH/Govt	Govt
MASINDI HOSPITAL	Western	Hospital	Hospital	MoH/Govt	Govt
MASINDI PORT HC III	Western	H/C III	Health Centre	MoH/Govt	Govt
MAZIBA (GVT) HC IV	Western	H/C IV	Health Centre	MoH/Govt	Govt
MBARARA MAIN PRISONS HC III	Western	H/C III	Health Centre	MoH/Govt	Govt
MBARARA MUNICIPAL COUNCIL HC IV	Western	H/C IV	Health Centre	MoH/Govt	Govt
MBARARA RRH	Western	Regional Referral Hospital	Hospital	MoH/Govt	Govt
MPARA HC III	Western	H/C III	Health Centre	MoH/Govt	Govt
MUTUNDA HC III	Western	H/C III	Health Centre	MoH/Govt	Govt
MWENGE CLINIC HC III	Western	H/C III	Health Centre	MoH/Govt	Govt
NAKIVALE HC III	Western	H/C III	Health Centre	MoH/Govt	Govt
NDEIJA HC III	Western	H/C III	Health Centre	MoH/Govt	Govt
NSIIKA HC IV	Western	H/C IV	Health Centre	MoH/Govt	Govt
NYAKARONGO HC II	Western	H/C II	Health Centre	MoH/Govt	Govt
NYAKATARE HC III	Western	H/C III	Health Centre	PNFP	PNFP
NYAMABUGA HC III	Western	H/C III	Health Centre	MoH/Govt	Govt
NYAMARWA HC III	Western	H/C III	Health Centre	MoH/Govt	Govt
NYAMITANGA (GVT) HC III	Western	H/C III	Health Centre	MoH/Govt	Govt
NYARUSIZA HC III	Western	H/C III	Health Centre	MoH/Govt	Govt
PADRE PIO HC III	Western	H/C III	Health Centre	MoH/Govt	Govt
PANYADOLI HC III	Western	H/C III	Health Centre	MoH/Govt	Govt
RUBANDA PHC HC III	Western	H/C III	Health Centre	PNFP	PNFP
RUGAZI HC IV	Western	H/C IV	Health Centre	MoH/Govt	Govt
RUKUNGIRI HC IV	Western	H/C IV	Health Centre	MoH/Govt	Govt
RUKUNYU HC IV	Western	H/C IV	Health Centre	MoH/Govt	Govt
RUSHOROZA HC III	Western	H/C III	Health Centre	PNFP	PNFP
RWIBALE -AVEMARIA HC III	Western	H/C III	Health Centre	PNFP	PNFP
RWIMI HC III	Western	H/C III	Health Centre	MoH/Govt	Govt
SHUUKU HC IV	Western	H/C IV	Health Centre	MoH/Govt	Govt
ST. ADOLF HC III	Western	H/C III	Health Centre	PNFP	PNFP
ST. KAROLII LWANGA NYAKIBALE HOSPITAL	Western	Hospital	Hospital	PNFP	PNFP
TASO MASINDI	Western	Special ART Clinic	Specialized ART Clinic	NGO	PNFP
UPDF 2ND DIV. HOSPITAL	Western	H/C IV	Health Centre	MoH/Govt	Govt
